# Supplementary material for: Short- and long-term outcomes in oliguric and non-oliguric acute kidney injury in intensive care: a retrospective, post hoc, bicentric study
Source: Clin Kidney J. 2025 May 30;18(6):sfaf170. doi: 10.1093/ckj/sfaf170 (PMC12203070; doi:10.1093/ckj/sfaf170)
Supplement: sfaf170_Supplemental_Files [file sfaf170_supplemental_files.zip]

Archive with 6 entries (6 files):
- 908 suppl mat.docx
- Fig_C1.svg
- Fig_R1.svg
- Fig_R2.svg
- Fig_W1.svg
- Fig_W2.svg
